# Supplementary material for: Ultrasensitive Dopamine Detection in Undiluted Serum with a Disposable Electrochemical Sensor Employing MOF-Derived Gold Nanocomposites
Source: Biosensors (Basel). 2026 Apr 30;16(5):255. doi: 10.3390/bios16050255 (PMC13204897; doi:10.3390/bios16050255)
Supplement: Supplementary file 1 [file biosensors-16-00255-s001.zip]

Archive with 1 entries (1 files):
- biosensors-4223322-supplementary.pdf
